# Supplementary material for: Cytoplasmic retention and degradation of a mitotic inducer enable plant infection by a pathogenic fungus
Source: eLife. 2019 Oct 17;8:e48943. doi: 10.7554/eLife.48943 (PMC6887120; doi:10.7554/eLife.48943)
Supplement: Figure 1—source data 1. [file elife-48943-fig1-data1.xlsx]

## Sheet: Gel 1
SAMPLE	Qty PSTAIRE	Relative Qty	Qty Y15P	Relative Qty	Relative Ratio
CONTROL 0	67.33	1	230.32	1	1
C0NTROL 1	87.52	1.29	324.75	1.41	1.09
CONTROL 2	53.86	0.79	243.81	1.05	1.32
C0NTROL 3	52.94	0.78	255.1	1.1	1.41
CONTROL 4	100.69	1.49	552.51	2.39	1.6
FUZ7DD 0	53.03	0.78	125.75	0.54	0.69
FUZ7DD 1	60.78	0.9	362.75	1.57	1.74
FUZ7DD 2	61.38	0.91	586.85	2.54	2.79
FUZ7DD 3	59.18	0.87	841.58	3.65	4.19
FUZ7DD 4	80.79	1.2	1058.55	4.59	3.82

## Sheet: Gel 2
SAMPLE	Qty PSTAIRE	Relative Qty	Qty Y15P	Relative Qty	Relative Ratio
CONTROL 0	113.45	1	390.56	1	1
C0NTROL 1	124.79	1.1	274.95	0.7	0.64
CONTROL 2	204.21	1.8	984.21	2.52	1.4
C0NTROL 3	238.24	2.1	1295.87	3.31	1.58
CONTROL 4	306.31	2.7	1845.39	4.72	1.75
FUZ7DD 0	147.48	1.3	660.04	1.69	1.3
FUZ7DD 1	159.96	1.4	1230.26	3.15	2.25
FUZ7DD 2	184.92	1.6	1999.66	5.12	3.2
FUZ7DD 3	239.37	2.1	3936.84	10.08	4.8
FUZ7DD 4	355.09	3.1	5654.13	14.47	4.67
