# Supplementary material for: Cytoplasmic retention and degradation of a mitotic inducer enable plant infection by a pathogenic fungus
Source: eLife. 2019 Oct 17;8:e48943. doi: 10.7554/eLife.48943 (PMC6887120; doi:10.7554/eLife.48943)
Supplement: Figure 1—source data 2. [file elife-48943-fig1-data2.xlsx]

## Sheet: Hoja1
STRAIN	EXP #	1 NUCLEUS	2 NUCLEI	3 AND MORE NUCLEI
CONTROL	1	100	0	0
PCRG:CDK1	1	100	0	0
PCRG:CDK1af	1	0	54	46
WEE1NAR1	1	3	16	81
CONTROL	2	98	2	0
PCRG:CDK1	2	98	2	0
PCRG:CDK1af	2	4	40	56
WEE1NAR1	2	0	23	77
CONTROL	3	96	4	0
PCRG:CDK1	3	99	1	0
PCRG:CDK1af	3	2	47	51
WEE1NAR1	3	0	30	70
