# Supplementary material for: Cytoplasmic retention and degradation of a mitotic inducer enable plant infection by a pathogenic fungus
Source: eLife. 2019 Oct 17;8:e48943. doi: 10.7554/eLife.48943 (PMC6887120; doi:10.7554/eLife.48943)
Supplement: Figure 2—source data 1. [file elife-48943-fig2-data1.xlsx]

## Sheet: Pull-down of Pcl12-GFP
ACCESSION	DESCRIPTION	# SUM Peptides	# SUM PSM	Coverage A5	Coverage A7	Score A5	Score A7	# AAs	MW [kDa]	calc. pI
um03791	heat shock 70 kd protein 2	52	155	61.55%	68.99%	263.56	2518.81	645	70.3	5.15
um01366	BMH1 - 14-3-3 protein epsilon	19	145	60.15%	67.82%	257.86	2478.83	261	29.3	4.86
um00924	probable translation elongation factor eEF-1 alpha chain	17	114	26.58%	29.19%	169.67	1981.84	459	50	9.04
um05984	probable glutamate dehydrogenase, NAD( )-specific	42	108	23.08%	27.81%	182.33	1795.67	1057	117.9	6.28
um01005	probable ATP citrate lyase subunit 1	37	105	21.61%	26.56%	169.66	1443.5	1152	124.7	7.25
um10526	probable SSB2 - heat shock protein of HSP70 family, cytosolic	37	90	41.68%	49.11%	152.28	1493.4	619	67.7	5.57
um10213	probable H -transporting ATP synthase alpha chain, mitochondrial	25	89	17.86%	32.23%	98.09	1902.45	543	58.4	8.97
um10397	probable ATP2 - F1F0-ATPase complex, F1 beta subunit	30	86	51.67%	52.22%	148.33	1314.04	540	57.2	5.72
um10238	probable 60S ribosomal protein L18	11	83	24.48%	39.06%	112.43	1507.59	192	21.3	11.27
um04152	probable YEF3 - translation elongation factor eEF3	31	80	21.95%	24.95%	137.09	1275.45	1066	116.9	6.54
um02508	indole-3-acetaldehyde dehydrogenase	29	77	40.64%	42.86%	116.03	1402.71	497	53.7	6.55
um10434	probable EFT2 - translation elongation factor eEF2	26	76	22.83%	31.63%	135.29	1419.92	841	93.4	6.57
um11821	probable RPL8B - 60s large subunit ribosomal protein L7a.e.B	13	73	22.22%	37.63%	133.44	1346.25	279	30.4	10.04
um10334	probable 40S ribosomal protein S3	20	68	47.83%	50.20%	112.83	942.79	253	27.6	9.13
um11410	cdk-related kinase 1	24	65	19.83%	21.74%	121.06	1043.82	1205	130	9.44
um10529.2	PCL12	17	64	28.98%	31.63%	127.58	949.04	490	52.6	8.56
um11498	probable RPL4A - ribosomal protein L4-A	20	55	20.72%	41.99%	63.39	1004.23	362	39.4	11.3
um05831	probable heat-shock protein hsp60	21	51	25.09%	31.96%	86.29	735.38	582	60.9	5.53
um03665	probable aldehyde dehydrogenase family 7 member A1	16	50	18.00%	36.73%	74.58	894.93	550	57.3	6.87
um00919	probable ADP, ATP carrier protein (ADP/ATP translocase)	13	44	29.97%	34.07%	71.95	795.88	317	33.7	9.91
um10147	probable 60S ribosomal protein L12	6	43	39.39%	23.64%	53.83	711.17	165	17.5	9.16
um06055	probable RPP0 - acidic ribosomal protein L10.e	16	41	24.92%	35.14%	51.85	528.09	313	33.9	5.1
um10469	probable 40S ribosomal protein S5	10	41	35.27%	44.93%	60.58	807.02	207	22.6	10.04
um02924	probable ribosomal protein L13B	9	37	27.75%	27.27%	72.37	666.91	209	23.9	10.89
um01205	cation-transporting ATPase	18	36	13.59%	14.94%	56.3	441.3	964	105.8	5.57
um10114	probable 40S ribosomal protein S16	9	35	41.55%	34.51%	49.15	648.08	142	15.7	10.13
um06323	probable translation initiation factor eIF3	19	34	13.63%	14.86%	54.84	652.19	895	100	5.62
um15034	probable chaperone bip	12	31	16.52%	16.52%	66.27	663.14	660	71.1	5.16
um11103	probable RPL3 - 60s ribosomal protein l3	12	31	19.95%	27.11%	35.84	518.24	391	44.1	10.21
um03511	probable RPS8A - ribosomal protein S8.e	9	31	29.52%	36.19%	56.99	537.82	210	23.4	10.78
um01209	probable SSC1 - mitochondrial HSP70 member	12	29	9.23%	18.45%	44.15	506.99	672	72.1	5.83
um04115	probable LYS20 - homocitrate synthase	9	29	12.98%	15.66%	44.94	713.52	447	48.8	6.06
um10841	probable RPL28 - 60S large subunit ribosomal protein L27a.e	5	29	29.93%	14.97%	60	530.53	147	16.1	10.92
um04629	acetyl-CoA carboxylase	18	28	5.90%	6.91%	38.24	431.09	2185	239.9	6.25
um04967	probable Transketolase	11	28	9.61%	14.99%	44.14	430.9	687	73.9	6.67
um11232	probable Actin	11	28	32.80%	19.73%	53.22	376.45	375	41.7	5.48
um05137	probable 40S ribosomal protein s0	12	27	31.16%	38.41%	45.33	496.39	276	29.9	5.38
um03356	probable ENO1 - enolase I (2-phosphoglycerate dehydratase)	10	27	17.98%	24.27%	60.96	443.65	445	47.5	5.55
um10702	probable RPL9A - ribosomal protein L9.e	9	27	31.61%	48.19%	41.22	503.82	193	21.2	9.76
um02491	glyceraldehyde 3-phosphate dehydrogenase	7	26	22.55%	18.10%	53.75	496.95	337	35.8	7.49
um03921	probable CHC1 - clathrin heavy chain	15	25	7.55%	7.49%	45.36	414.28	1682	189.9	5.73
um05031	probable ribosomal protein L10a.e, cytosolic	8	25	18.52%	18.52%	38.24	473.39	216	24.5	9.98
um05998	probable RPL25 - ribosomal protein L23a.e	8	25	25.17%	25.17%	32.77	563.32	147	16.4	10.8
um11067	probable catalase 2	14	24	13.75%	15.49%	44.72	395.85	749	82.7	6.13
um01221	alpha tubulin	9	23	17.86%	14.96%	46.19	264.03	448	49.1	5.05
um11233	probable RPL2A - ribosomal protein L8.e	9	23	21.26%	24.02%	38.02	356.9	254	27.3	11.03
um10573	probable 60s ribosomal protein L7 subunit	10	22	23.81%	36.11%	32.88	272.58	252	28.5	10.39
um11944	probable GCY1 - galactose-induced protein of aldo/keto reductase family	8	22	21.85%	21.85%	36.32	320.54	325	36.1	6.14
um05090	probable ATP3 - F1F0-ATPase complex, F1 gamma subunit	7	22	18.91%	24.68%	48.89	442.01	312	33.1	9.07
um04632	probable ribosomal protein P2	4	22	36.04%	36.04%	49.86	309.73	111	11.3	4.41
um01060	probable RPS18A - ribosomal protein S18.e.c4	9	20	15.58%	34.42%	34.27	223.05	154	17.6	10.51
um00867	probable RPS22A - ribosomal protein S15a.e.c10, cytosolic	8	20	37.69%	59.23%	33.74	463.61	130	14.7	9.99
um11619	probable ribosomal protein L22	6	19	36.80%	36.80%	30.22	374.77	125	14.3	9.6
um00862	probable RPL14B - ribosomal protein	6	19	26.67%	40.00%	33.44	447.37	135	14.7	10.7
um10695	probable NADH dehydrogenase (ubiquinone) 78K chain precursor	8	18	8.92%	8.92%	30.72	208.16	751	81.1	7.05
um03533	probable RPL23A - 60S large subunit ribosomal protein L23.e	6	18	25.74%	33.82%	20.53	236.11	136	14.4	10.48
um11526	probable RPL11B - ribosomal protein L11	5	18	13.71%	21.14%	34.37	459.13	175	19.8	10.27
um01634	probable RPL19B - 60S large subunit ribosomal protein L19.e	7	17	21.03%	21.54%	35.89	252.87	195	22.4	11.59
um10711	probable ribosomal protein S3aE	5	17	11.92%	10.77%	25.25	262.12	260	29.4	9.89
um10723	conserved hypothetical protein	8	16	29.03%	29.03%	27.17	259.76	310	33.1	9.45
um11800	probable heat shock protein Hsp88	8	16	6.48%	9.15%	30.92	208.8	787	86.5	5.35
um00674	probable FBA1 - fructose-bisphosphate aldolase	5	15	9.22%	11.17%	28.73	295.96	358	39.3	5.68
um11135	probable 40S ribosomal protein S27	2	15	0.00%	34.94%		526.34	83	9	9.22
um05105	probable phosphate transport protein MIR1	9	14	25.54%	28.62%	23.79	244.31	325	34.3	9.39
um03850	probable glutamate synthase (NADPH)	9	14	2.49%	4.38%	20.33	176.04	2168	237.2	6.42
um01054	probable pyruvate carboxylase	8	14	4.06%	6.13%	21.25	196.84	1208	132.3	6.71
um02442	related to translation elongation factor eEF1, gamma chain	7	14	11.06%	13.70%	23.37	217.92	416	46.2	6.16
um11719	probable ribosomal protein S4.e, cytosolic	7	14	17.42%	24.62%	20.99	239.74	264	29.6	10.43
um11536	probable RPL5 - 60S large subunit ribosomal protein L5.e	7	14	14.43%	16.11%	25.1	224.3	298	33.8	8.82
um11952	probable heat shock protein 80 (C-terminal fragment)	6	14	17.70%	15.63%	17.16	305.79	339	37.9	5.2
um03237	probable 40s ribosomal protein s20	4	14	27.05%	27.05%	18.41	179	122	13.7	9.72
um15014	related to KAP123 - Importin beta-4 subunit	11	13	7.04%	8.07%	19.05	308.81	1066	116.3	4.73
um02276	probable 60S large subunit ribosomal protein L6	9	13	22.03%	26.69%	20.66	231.54	236	25.8	10.43
um10360	probable 40S Ribosomal protein S14	9	13	37.58%	38.26%	17.95	141.46	149	15.6	10.26
um06226	conserved hypothetical protein	9	13	10.87%	7.00%	25.33	203.36	828	86.7	9.45
um00926	probable ribosomal protein L13a	8	13	17.16%	21.57%	14.23	268.41	204	23	10.67
um10339	related to fatty acid synthase, beta and alpha chains	8	13	1.80%	1.36%	28.23	247.58	3892	423.7	6.32
um11918	conserved hypothetical protein	7	13	6.43%	7.85%	26.23	278.09	917	94.9	6.35
um04943	probable 40S ribosomal protein S26	7	13	30.33%	30.33%	17.43	220.07	122	13.8	11.12
um05584	probable UTP-glucose-1-phosphate uridylyltransferase	7	13	7.07%	13.75%	21.16	255.17	509	56.3	7.34
um10533	probable KGD1 - alpha-ketoglutarate dehydrogenase	6	13	3.75%	3.75%	17.62	169.26	1039	116.6	6.84
um11589	probable RPL17A - ribosomal protein L17.e	6	13	11.23%	19.79%	12.28	247.65	187	21	10.54
um10956	probable RPP1A - 60S large subunit acidic ribosomal protein a1	5	13	52.29%	52.29%	19.58	191.64	109	11	4.17
um01250	probable delta-1-pyrroline-5-carboxylate dehydrogenase	5	13	9.96%	7.25%	23.4	210.83	552	61	6.9
um10598	probable nucleoside-diphosphate kinase	4	13	17.11%	17.11%	23.04	286.62	152	16.8	7.99
um10842	probable RPL10 - 60S large subunit ribosomal protein L10	4	13	0.00%	18.18%		434.47	220	25.4	10.21
um03824	probable Pyridoxine biosynthesis protein PDX1	8	12	14.77%	17.54%	13.53	185.72	325	34.3	6.89
um05695	probable SUP35 - eukaryotic peptide chain release factor GTP-binding subunit	6	12	6.23%	6.23%	23.61	141.05	755	80.3	8.7
um05662	probable mitochondrial porin	5	12	9.09%	12.79%	19.78	264.1	297	31.9	9.16
um10163	probable 60S large subunit ribosomal protein L20	2	12	16.28%	0.00%	43.84		172	20.3	10.61
um01189	probable EFB1 - translation elongation factor eEF1beta	8	11	18.22%	26.67%	15.46	192.09	225	24.1	4.58
um00934	probable MET6 - methionine synthase	7	11	5.87%	7.17%	14.84	253.7	767	85.1	5.95
um02577	probable 6-phosphogluconate dehydrogenase	6	11	8.13%	15.45%	16.72	194.8	492	53.9	6.4
um10700	probable RPL30 - 60S large subunit ribosomal protein L30.e	6	11	45.87%	45.87%	25.87	99.43	109	11.5	10.11
um11577	probable eukaryotic translation initiation factor eIF-3	5	11	3.03%	4.39%	19.18	170.76	1024	115.5	9.17
um05482	probable TIF2 - translation initiation factor eIF4A	4	11	8.52%	5.84%	14.67	204.87	411	46.2	5.2
um11911	probable Polyubiquitin protein	2	11	38.07%	0.00%	50.56		457	51.3	8.09
um00594	probable dihydrolipoamide acetyltransferase component of pyruvate dehydrogenase complex, mitochondrial precursor	9	10	16.30%	16.10%	20.17	185.36	503	52.5	6.83
um10146	probable CPC2 protein, guanine nucleotide-binding protein beta subunit-like	8	10	25.24%	19.81%	14.26	107.52	313	34.5	6.61
um04173	probable COP1 - coatomer complex alpha chain of secretory pathway vesicles	8	10	5.25%	4.60%	17.74	128.7	1238	136.5	6.42
um10503	probable cell division control protein CDC3	7	10	11.14%	13.23%	15.21	135.65	431	49.4	7.28
um00844	succinate dehydrogenase [ubiquinone] iron-sulfur protein, mitochondrial precursor	6	10	12.88%	16.95%	15.69	103.94	295	33.3	8.59
um05818	probable chimeric spermidine synthase/saccharopine reductase	6	10	7.15%	7.15%	21.32	180.45	769	83.9	5.9
um06324	probable ATP5 - F1F0-ATPase complex, OSCP subunit	5	10	24.31%	12.84%	18.05	181.28	218	22.9	9.57
um10127	probable 60s ribosomal protein L21-A	4	10	16.25%	16.25%	17.67	230.33	160	18.4	10.43
um01172	probable SDH1 - succinate dehydrogenase (ubiquinone) flavoprotein precursor, mitochondrial	6	9	4.74%	8.10%	11.19	230.95	654	71.4	6.83
um10586	probable serine hydroxymethyltransferase, cytosolic	5	9	12.21%	8.78%	19.62	117.88	467	50.8	7.47
um01984	probable ADH1 - alcohol dehydrogenase I	5	9	8.65%	17.30%	17.6	155.71	370	39.1	6.92
um05040	probable 40S ribosomal protein S7	5	9	21.03%	27.18%	10.97	147.09	195	22	9.67
um10681	probable ILV5 - ketol-acid reductoisomerase (mitochondrial)	5	9	6.39%	8.11%	14.61	91.14	407	44.7	8.1
um10938	probable NADP-dependent mannitol dehydrogenase	4	9	11.49%	11.49%	14.91	106.5	261	27.8	6.77
um10110	probable 60S ribosomal protein L36	3	9	0.00%	27.43%		195	113	12.9	12.04
um02461	probable LPD1 - dihydrolipoamide dehydrogenase precursor	7	8	10.04%	12.20%	11.21	131.65	508	53.6	7.55
um10196	probable 60S large subunit ribosomal protein L27	5	8	19.12%	25.00%	7.66	203.59	136	15.6	10.17
um04138	probable TAL1 - transaldolase	5	8	0.00%	20.19%		261.23	322	35.5	6.2
um11535.2	probable 40S ribosomal protein S15	4	8	27.33%	27.33%	14.08	103.21	150	17.2	10.37
um05754	probable electron transfer flavoprotein alpha chain precursor	4	8	11.71%	11.71%	18.18	162.04	350	36.6	5.59
um10287	probable calnexin (C-terminal fragment)	5	7	10.52%	8.03%	17.65	104.66	523	57.4	4.88
um15005	probable URA2 - multifunctional pyrimidine biosynthesis protein	5	7	1.90%	1.06%	14.01	138.07	2266	245.9	6.19
um10548	probable H -transporting two-sector ATPase chain b precursor, mitochondrial	5	7	15.83%	21.25%	10.51	96.01	240	26	9.01
um10236	probable RPS11B - ribosomal protein S11B	4	7	0.00%	21.52%		130.71	158	18	10.73
um02967	probable YNK1 - nucleoside diphosphate kinase	4	7	12.56%	12.56%	14.01	78.01	223	23.9	9.41
um05325	conserved hypothetical protein	6	6	4.69%	6.99%	7.77	99.11	959	103.1	8.81
um10051	probable 60S ribosomal protein L31	5	6	18.90%	20.47%	6.29	90.17	127	14.6	10.14
um03494	mRNA polyadenylate-binding protein PAB1	5	6	4.76%	5.68%	7.25	98.29	651	70.4	6.43
um10507	probable ubiquinol-cytochrome-c reductase Rieske iron-sulfur protein	5	6	12.63%	16.84%	8.05	106.46	285	30.3	8.65
um10524	related to TIF4631 - mRNA cap-binding protein (eIF4F), 150K subunit	5	6	2.23%	3.18%	6.16	69.66	1572	166.2	8.68
um01341	probable iron inhibited ABC transporter 2	4	6	5.56%	5.56%	11.7	156.29	629	69.9	6.65
um11054	probable FPR1 - peptidyl-prolyl cis-trans isomerase, FK506-binding protein	4	6	24.78%	24.78%	11.33	82.74	113	12	7.25
um00658	probable 40s ribosomal protein S13.e	3	6	0.00%	20.53%		126.05	151	17	10.65
um01414	related to Ras-GTPase-activating protein binding protein 2	3	6	0.00%	8.24%		273.52	534	53.1	6.35
um05828	probable tubulin beta chain	2	6	0.00%	6.70%		151.27	448	50.1	4.91
um02581	probable PMA1 - H -transporting P-type ATPase	5	5	3.58%	3.68%	6.53	71.51	978	106.4	5.45
um04299	related to PRT1 - translation initiation factor eIF3 subunit	5	5	7.38%	5.23%	12.14	87.66	745	86	5.39
um00026	related to FK506-binding protein (FKBP)	4	5	7.47%	7.47%	6.34	89	375	41.1	4.93
um00094	related to NonF protein, involved in nonactin biosynthesis	4	5	11.91%	11.91%	11.06	45.88	235	25.4	5.63
um10176	probable lysyl-tRNA synthetase, cytosolic	4	5	5.15%	5.15%	7.15	66.8	602	67.9	6.43
um02353	probable 40S ribosomal protein S9	4	5	0.00%	18.04%		91.27	194	22.2	10.68
um00199	related to eIF3h -translation initiation factor 3 subunit H	3	5	10.92%	0.00%	16.81		403	42.1	6.07
um11696	related to SCS2 - required for inositol metabolism	4	4	9.31%	9.31%	7.26	79.56	290	30.7	8.22
um03013	related to CLU1 - translation initiation factor eIF3	4	4	2.49%	2.49%	6.62	47.22	1404	153.1	6.25
um01228	related to eIF3l - translation initiation factor 3 subunit L	2	4	0.00%	3.59%		111.18	668	75.1	5.44
um05139	probable 40S ribosomal protein S2	2	4	15.12%	0.00%	14.42		258	28.1	10.21
um03599	probable CDC12 - septin	2	4	0.00%	7.65%		98.88	379	43.6	7.42
um04382	probable methylcrotonoyl-CoA carboxylase biotin carboxylase chain	2	4	3.57%	0.00%	15.11		756	81.6	6.93
um01318	probable 40S ribosomal protein S12	3	3	0.00%	28.28%		76.52	145	16	5.03
um06348	related to SCP160 - involved in control of mitotic chromsome transmission	3	3	0.00%	2.71%		88.12	1330	141.2	7.03
um06070	probable IPP1 - inorganic pyrophosphatase	3	3	0.00%	12.80%		85.55	328	36.5	6.46
um06105	probable PDB1 - pyruvate dehydrogenase (lipoamide) beta chain precursor	3	3	0.00%	15.12%		77.46	410	43.8	6.29
um11261	probable RPS17B - ribosomal protein S17.e.B	2	3	0.00%	35.86%		66.6	145	16.5	10.48
um01504	probable Histone H2A	2	3	0.00%	27.94%		100.52	136	14.2	10.29
um05130	probable phosphoenolpyruvate carboxykinase	2	3	0.00%	4.35%		65.67	552	61.5	6.27
um11716	probable 40s ribosomal protein s21	2	3	0.00%	28.74%		104.61	87	9.6	6.04
um03664	conserved hypothetical protein	2	3	0.00%	3.43%		112.84	642	71.5	5.83
um03734	probable adenosylhomocysteinase	2	3	0.00%	5.57%		67.7	431	47	5.6
um04848	probable THS1 - threonyl tRNA synthetase, cytosolic	2	3	0.00%	3.69%		78.83	759	86.7	7.37
um11590	probable MAS1 - mitochondrial processing peptidase beta chain precursor	2	3	0.00%	5.87%		181.73	477	52.6	6.43
um06076	related to quinate transport protein	2	3	0.00%	7.61%		84.64	578	62.2	7.68
um01478	probable QCR2 - 40 kDa ubiquinol cytochrome-c reductase core protein 2	2	2	0.00%	10.34%		62.24	445	46.6	6.98
um06344	probable 2-methylcitrate dehydratase	2	2	0.00%	5.26%		111.48	551	60.2	8.24
um02088	probable ADK1 - adenylate kinase, cytosolic	2	2	0.00%	8.70%		65.27	299	32.6	8.98
um03299	probable TPI1 - triose-phosphate isomerase	2	2	10.48%	0.00%	6.37		248	26.7	6.3
um10840	probable MIS1 - C1-tetrahydrofolate synthase, mitochondrial	2	2	0.00%	2.20%		48.25	955	101.5	6.95
um03916	probable HHT1 - histone H3	2	2	0.00%	11.76%		48.55	136	15.2	11.3
um03944	conserved hypothetical protein	2	2	0.00%	1.98%		47.85	1564	166.2	7.31
um04080	probable DED1 - ATP-dependent RNA helicase	2	2	4.32%	0.00%	6.51		672	71.3	9.19
um04503	related to Alpha-N-acetylgalactosaminidase precursor	2	2	5.59%	0.00%	7.94		572	60.5	6.99
um11161	probable MDH1 - malate dehydrogenase precursor, mitochondrial	2	2	0.00%	6.65%		49.64	331	34.1	7.55
um05060	related to 60S ribosomal protein L12, mitochondrial	2	2	13.59%	0.00%	6.39		184	19.1	9.14
um05339	probable 2,3-bisphosphoglycerate-dependent phosphoglycerate mutase	2	2	19.42%	0.00%	6.63		206	22.9	6.42
um06188	probable UBA1 - ubiquitin-protein ligase, E1-like (ubiquitin-activating) enzyme	2	2	4.20%	0.00%	7.48		1023	113.3	5.36
um11892	cyclin-dependent kinase	2	2	0.00%	11.07%		42.78	325	36.7	8.3

## Sheet: Pull-down of GFP
ACCESSION	DESCRIPTION	# SUM Peptides	# SUM PSM	Coverage A5	Coverage A7	Score A5	Score A7	# AAs	MW [kDa]	calc. pI
um00026	related to FK506-binding protein (FKBP)	5	30	14.40%	14.40%	33.09	451.73	375	41.1	4.93
um00094	related to NonF protein, involved in nonactin biosynthesis	4	27	21.70%	26.81%	47.42	641.59	235	25.4	5.63
um10027	probable PRP19 - non-snRNP spliceosome component required for DNA repair	2	8	6.17%	6.17%	17.6	96.81	535	56.8	5.85
um00138	probable TUF1 - translation elongation factor TU, mitochondrial	2	17	5.32%	5.32%	29	417.8	470	51.3	7.42
um10038	probable multifunctional beta-oxidation protein	5	17	6.59%	7.79%	28.97	261.84	911	98.2	5.97
um00157	probable pyruvate kinase	5	25	10.04%	13.64%	48.1	229.23	528	58	6.28
um10051	probable 60S ribosomal protein L31	4	34	26.77%	35.43%	41.29	443.31	127	14.6	10.14
um00199	related to eIF3h -translation initiation factor 3 subunit H	6	32	20.60%	20.60%	57.63	341.73	403	42.1	6.07
um11421	probable methylmalonate-semialdehyde dehydrogenase (acylating), mitochondrial precursor	6	33	14.34%	12.74%	65.92	451.38	565	59.9	7.94
um10956	probable RPP1A - 60S large subunit acidic ribosomal protein a1	3	38	52.29%	52.29%	80.18	571.19	109	11	4.17
um00311	probable asparagine synthase	6	22	20.19%	13.25%	45.48	323.24	634	70.5	6.2
um10095	probable RNA helicase dbp2 (DEAD box protein)	3	12	4.71%	6.88%	19.9	122.63	552	59	9.16
um11353	probable beta-succinyl CoA synthetase precursor	4	16	8.22%	16.90%	22.83	304.89	426	45.7	6.23
um00379	related to eIF3e - eukaryotic initiation factor 3 subunit E	7	28	17.74%	15.34%	43.91	343.89	541	60.5	6.02
um00381	probable NADH2 dehydrogenase (ubiquinone) 40K chain	2	7	6.12%	6.12%	13.43	92.31	392	43.5	9.17
um00387	probable ADP-ribosylation factor	2	3	0.00%	13.81%		64.1	181	20.6	7.43
um00403	probable MDH1 - malate dehydrogenase precursor, mitochondrial	9	43	25.58%	36.34%	85.57	861.41	344	36	8.68
um11821	probable RPL8B - 60s large subunit ribosomal protein L7a.e.B	14	166	44.80%	40.50%	311.38	2912.13	279	30.4	10.04
um00412	related to sorbitol dehydrogenase	3	12	7.04%	10.56%	18.76	213.71	483	49.8	7.33
um00418	probable xylitol dehydrogenase	5	10	14.92%	21.20%	9.17	133.56	382	41.1	7.06
um10110	probable 60S ribosomal protein L36	5	29	18.58%	35.40%	22.94	600.78	113	12.9	12.04
um10114	probable 40S ribosomal protein S16	6	86	41.55%	53.52%	118.17	1674.98	142	15.7	10.13
um00486	probable PGM2 - phosphoglucomutase	3	17	7.79%	9.78%	31.44	237.04	552	59.5	5.95
um00565	probable CCT7 - component of chaperonin-containing T-complex	3	4	0.00%	7.14%		99.85	560	60.9	6.21
um10469	probable 40S ribosomal protein S5	9	63	44.93%	54.59%	110.94	1617.44	207	22.6	10.04
um00594	probable dihydrolipoamide acetyltransferase component of pyruvate dehydrogenase complex, mitochondrial precursor	11	84	30.42%	36.98%	165.55	1182.89	503	52.5	6.83
um10926	probable TFP1p - H -ATPase V1 domain 69 KD catalytic subunit, vacuolar	7	36	16.97%	16.97%	62.55	614.77	613	67.3	5.44
um00634	probable NADH-ubiquinone oxidoreductase 24 kDa subunit, mitochondrial precursor	2	7	0.00%	11.52%		105.38	269	29.4	7.24
um00635	conserved hypothetical protein	4	12	5.84%	6.28%	21.74	216.99	685	74.1	6.95
um00658	probable 40s ribosomal protein S13.e	7	65	40.40%	45.03%	63.76	892.73	151	17	10.65
um11827	probable RPS6B - 40s ribosomal protein S6	8	60	33.33%	36.63%	95.16	769.04	243	27.8	10.35
um00674	probable FBA1 - fructose-bisphosphate aldolase	6	71	15.36%	22.35%	144.14	1658.07	358	39.3	5.68
um00685	probable CBF5 - Centromere Binding Factor / putative rRNA pseuduridine synthase	2	2	0.00%	8.47%		52.08	496	55.3	9.25
um11619	probable ribosomal protein L22	4	41	45.60%	45.60%	86.13	934.84	125	14.3	9.6
um15016	conserved hypothetical protein	2	3	4.90%	0.00%	11.21		673	74.1	6.52
um00700	related to Zinc-binding oxidoreductase	3	11	8.15%	10.96%	17.14	143.17	356	37.1	6.44
um11625	probable ribosomal protein L35	2	7	0.00%	16.94%		109.13	124	14.6	11.21
um11202	probable 40s ribosomal protein s28	2	7	23.53%	23.53%	10.17	119.56	68	7.7	11.14
um10787	probable FUM1 - fumarate hydratase	2	18	5.66%	5.66%	33.37	250.08	512	54.8	8.12
um00789	probable carnitine O-acetyltransferase, mitochondrial precursor	3	9	6.94%	6.94%	18.03	141.46	648	71.7	8.48
um10788.2	probable AAP1 - alanine/arginine aminopeptidase	9	20	7.86%	9.35%	29.23	419.58	941	104.3	5.59
um00797	probable adenosine kinase	4	27	12.46%	15.65%	44.77	249.39	345	36.7	5.34
um00812	probable bifunctional purine biosynthetic protein ade1	4	11	5.42%	4.94%	13.86	221.77	830	87.3	5.62
um00844	succinate dehydrogenase [ubiquinone] iron-sulfur protein, mitochondrial precursor	3	13	12.88%	16.61%	18.11	213.81	295	33.3	8.59
um00851	related to BFR1 - Nuclear segregation protein	3	13	8.71%	8.71%	25.95	327.02	505	54.9	8.98
um00855	probable proline-tRNA ligase	6	14	14.58%	9.67%	33.2	143.71	734	80.9	6.6
um00862	probable RPL14B - ribosomal protein	4	42	34.07%	40.00%	58.4	821.77	135	14.7	10.7
um00867	probable RPS22A - ribosomal protein S15a.e.c10, cytosolic	4	20	28.46%	34.62%	31.54	569.64	130	14.7	9.99
um11261	probable RPS17B - ribosomal protein S17.e.B	7	32	42.07%	45.52%	56.87	546.41	145	16.5	10.48
um00919	probable ADP, ATP carrier protein (ADP/ATP translocase)	11	204	40.69%	45.43%	376.72	3717.92	317	33.7	9.91
um00924	probable translation elongation factor eEF-1 alpha chain	16	464	36.60%	45.10%	782.85	6768.75	459	50	9.04
um00926	probable ribosomal protein L13a	5	64	17.16%	21.57%	90.4	1122.54	204	23	10.67
um00933	conserved hypothetical protein	2	2	0.00%	2.09%		50.36	1290	136.7	5.27
um00934	probable MET6 - methionine synthase	13	79	14.34%	23.73%	124.69	1481.6	767	85.1	5.95
um10625	probable ribosomal protein L24.e.A, cytosolic	2	3	0.00%	13.64%		142.86	154	17.3	11.44
um00945	probable ARG6 - n-acetyl-gamma-glutamyl-phosphate reductase	5	11	6.28%	5.51%	17.05	171.27	908	100.1	8.95
um10586	probable serine hydroxymethyltransferase, cytosolic	11	52	31.26%	40.04%	93.36	763.93	467	50.8	7.47
um15034	probable chaperone bip	7	63	16.52%	17.58%	135.27	1380.59	660	71.1	5.16
um01005	probable ATP citrate lyase subunit 1	29	240	28.13%	36.72%	373.96	3818.81	1152	124.7	7.25
um01009	probable glycogen synthase	6	14	11.26%	11.13%	27.36	224.8	746	84.6	6.79
um01023	probable ADE17 - 5-aminoimidazole-4-carboxamide ribotide transformylase	6	23	11.48%	13.31%	34	372.9	601	64.9	6.99
um01054	probable pyruvate carboxylase	12	45	11.18%	13.16%	74.25	615.81	1208	132.3	6.71
um11271	probable CDC48 - Microsomal protein of CDC48/PAS1/SEC18 family of ATPases	7	30	9.01%	11.90%	50.18	511.65	832	91.3	5.14
um01060	probable RPS18A - ribosomal protein S18.e.c4	7	46	30.52%	41.56%	63.6	721.44	154	17.6	10.51
um01072	conserved hypothetical protein	2	10	9.39%	9.39%	21.41	286.94	330	35.6	6.86
um01172	probable SDH1 - succinate dehydrogenase (ubiquinone) flavoprotein precursor, mitochondrial	10	43	14.07%	23.39%	75.25	881.28	654	71.4	6.83
um01189	probable EFB1 - translation elongation factor eEF1beta	7	40	32.44%	26.67%	76.14	623.9	225	24.1	4.58
um01205	cation-transporting ATPase	17	108	22.41%	23.34%	190.82	1509.74	964	105.8	5.57
um01209	probable SSC1 - mitochondrial HSP70 member	21	220	38.39%	35.86%	421.45	3460.99	672	72.1	5.83
um01221	alpha tubulin	12	84	31.70%	38.84%	156.56	1005.9	448	49.1	5.05
um01228	related to eIF3l - translation initiation factor 3 subunit L	4	22	7.19%	9.28%	33.9	298.91	668	75.1	5.44
um01233	probable 3-phosphoglycerate dehydrogenase	5	31	9.35%	14.43%	44.25	327.8	492	52.9	7.2
um01250	probable delta-1-pyrroline-5-carboxylate dehydrogenase	8	57	19.57%	23.55%	99.47	1024.65	552	61	6.9
um01252	probable NOG1 - nucleolar G-protein required for 60S ribosomal subunit biogenesis	2	3	0.00%	4.98%		98.53	703	79.4	8.16
um01279	probable TCP1 - component of chaperonin-containing T-complex	7	18	13.98%	19.53%	27.28	287.75	558	60.1	6.58
um12131	probable human translationally-controlled tumor protein (TCTP)	2	22	16.17%	16.17%	40.9	359.93	167	18.6	4.64
um01316	related to CLC1 - clathrin light chain	2	2	14.09%	0.00%	6.9		291	31.3	4.68
um10236	probable RPS11B - ribosomal protein S11B	6	44	25.32%	38.61%	61.93	634.56	158	18	10.73
um01318	probable 40S ribosomal protein S12	6	19	36.55%	42.76%	16.18	294.97	145	16	5.03
um01321	probable eIF3d - eukaryotic translation initiation factor 3 subunit D	6	40	20.73%	20.73%	79.27	817.15	579	62.8	5.73
um10238	probable 60S ribosomal protein L18	8	139	31.25%	39.06%	192.27	2611.76	192	21.3	11.27
um01328	probable IDH2 - isocitrate dehydrogenase (NAD) subunit 2, mitochondrial	4	13	8.29%	17.10%	12.29	217.01	386	41.8	8.54
um01341	probable iron inhibited ABC transporter 2	6	36	17.33%	17.33%	63	723.12	629	69.9	6.65
um01355	related to eIF3m -translation initiation factor 3 subunit M	6	19	16.10%	13.83%	23.99	281.1	441	47.7	4.96
um01364	probable GSP1 - GTP-binding protein of the ras superfamily	2	2	0.00%	9.68%		47.17	217	24.3	7.09
um01366	probable BMH1 - 14-3-3 protein epsilon	8	42	25.29%	36.78%	66.65	564.32	261	29.3	4.86
um01402	probable ARO2 - chorismate synthase	3	9	11.71%	11.71%	18.45	68.49	461	49.7	7.3
um01414	related to Ras-GTPase-activating protein binding protein 2	5	40	18.91%	18.91%	63.4	749.03	534	53.1	6.35
um01478	probable QCR2 - 40 kDa ubiquinol cytochrome-c reductase core protein 2	5	28	19.10%	19.10%	48.68	436.58	445	46.6	6.98
um10804	probable KGD2 - dihydrolipoyl transsuccinylase component of the alpha-ketoglutarate dehydrogenase complex	4	9	0.00%	9.55%		337.83	471	50.4	9.2
um01533	related to n-acetyltransferase	2	2	15.03%	0.00%	8		173	19.4	6.57
um01608	conserved hypothetical protein	3	9	12.76%	7.65%	23.75	54.75	392	41.8	10.15
um11696	related to SCS2 - required for inositol metabolism	3	11	16.90%	16.90%	23.55	197.14	290	30.7	8.22
um11698	probable VMA2 - H -ATPase V1 domain 60 KD subunit, vacuolar	6	35	11.57%	17.65%	60.38	471.26	527	58.6	5.71
um01627	probable CIT1 - citrate (si)-synthase, mitochondrial	6	17	9.07%	12.24%	9.13	244.46	474	51	7.68
um01634	probable RPL19B - 60S large subunit ribosomal protein L19.e	5	54	22.05%	22.05%	102.78	931.56	195	22.4	11.59
um11135	probable 40S ribosomal protein S27	2	30	0.00%	34.94%		1127.24	83	9	9.22
um15042	related to ascospore maturation 1 protein	2	3	0.00%	4.17%		149.18	624	65.2	8.84
um01672	probable succinyl-coa synthetase alpha chain, gdp-forming	3	14	9.39%	8.18%	28.03	340.93	330	34.2	8.97
um11896	probable NADH-ubiquinone oxidoreductase 30.4 kDa subunit, mitochondrial precursor	2	7	8.90%	8.90%	6.64	145.94	292	32.9	8.35
um01775	conserved hypothetical protein	2	3	11.78%		11.43		433	47	6.27
um10248	conserved hypothetical protein	2	11	9.36%	0.00%	37.08		438	47.4	6.07
um01885	probable Alcohol dehydrogenase	3	5	0.00%	12.15%		79.92	354	37.8	7.15
um01911	related to alcohol dehydrogenase	2	2	0.00%	5.66%		42.23	371	40.1	5.78
um01974	conserved hypothetical protein	7	13	9.27%	9.37%	20	171.18	1014	109.3	6.9
um01984	probable ADH1 - alcohol dehydrogenase I	10	65	30.27%	45.95%	96.45	991.89	370	39.1	6.92
um05090	probable ATP3 - F1F0-ATPase complex, F1 gamma subunit	7	69	36.86%	33.65%	157.53	1303.38	312	33.1	9.07
um05103	probable sulfate adenylyltransferase	5	17	12.89%	10.10%	30.5	171.64	574	63.6	6.9
um05105	probable phosphate transport protein MIR1	8	52	32.62%	35.69%	90.44	765.41	325	34.3	9.39
um05108	probable CDC60 - leucine--tRNA ligase, cytosolic	5	24	6.93%	6.93%	47.67	442.9	1111	124.9	6.52
um10176	probable lysyl-tRNA synthetase, cytosolic	4	14	0.00%	8.47%		377.03	602	67.9	6.43
um05126	related to NCL1 - tRNA (cytosine-5-)-methyltransferase / probable Orotate phosphoribosyl transferase	3	3	0.00%	3.81%		55.79	1156	125.4	6.42
um05130	probable phosphoenolpyruvate carboxykinase	11	48	26.99%	32.25%	89.3	747.5	552	61.5	6.27
um05137	probable 40S ribosomal protein s0	8	78	39.86%	38.41%	130.06	1589.2	276	29.9	5.38
um05139	probable 40S ribosomal protein S2	3	4	0.00%	15.50%		69.33	258	28.1	10.21
um05143	probable nucleosome assembly protein I	6	23	31.96%	35.11%	41.71	216.48	413	46.3	4.56
um05160	probable ILS1 - isoleucyl-tRNA synthetase	3	9	4.60%	4.60%	16.63	129.7	1087	124	6.44
um10196	probable 60S large subunit ribosomal protein L27	7	44	25.74%	47.79%	45.02	756.62	136	15.6	10.17
um10197	probable 40S ribosomal protein S23	2	2	0.00%	23.78%		44.08	143	15.5	10.58
um05228	related to RAD23 - nucleotide excision repair protein (ubiquitin-like protein)	2	6	10.29%	10.29%	12.22	68.18	447	44.7	4.69
um05233	probable ALA1 - alanyl-tRNA synthetase, cytosolic	6	14	4.44%	6.67%	17.57	235.18	990	109.2	5.82
um06298	related to CCC1 - Proposed vacuolar iron transport protein	4	16	18.05%	11.78%	31.83	202.71	399	41.4	6.67
um06323	probable translation initiation factor eIF3	13	80	15.31%	18.77%	127.94	1335.75	895	100	5.62
um06324	probable ATP5 - F1F0-ATPase complex, OSCP subunit	6	43	28.44%	27.06%	72.36	717.25	218	22.9	9.57
um06344	probable 2-methylcitrate dehydratase	7	57	16.88%	20.87%	107.07	1133.92	551	60.2	8.24
um06348	related to SCP160 - involved in control of mitotic chromsome transmission	7	14	4.14%	6.69%	15.82	163.86	1330	141.2	7.03
um02057	probable STI1 - Hsp90 cochaperone	2	12	4.93%	4.93%	24.88	189.98	608	66.3	5.67
um02067	related to MDJ1 - heat shock protein	2	6	5.41%	5.41%	14.3	79.13	628	64.9	9.52
um02081	endoplasmic reticulum calcium transporter	2	8	2.68%	2.68%	13.5	136.15	1009	109.3	6.1
um02088	probable ADK1 - adenylate kinase, cytosolic	3	22	13.71%	13.71%	35.66	367.25	299	32.6	8.98
um11472	putative protein	3	6	11.46%	11.46%	10.44	51.53	541	55.5	9.35
um02150	probable xylitol dehydrogenase	7	25	10.34%	19.38%	26.04	447.89	387	41.7	6.87
um02158	conserved hypothetical protein	5	16	8.81%	13.00%	19.53	266.86	477	51.9	5.58
um02276	probable 60S large subunit ribosomal protein L6	8	61	22.46%	30.93%	88.51	1240.87	236	25.8	10.43
um11400	probable Thiamin biosynthetic enzyme	3	8	0.00%	11.44%		218.74	341	36.2	6.38
um11918	conserved hypothetical protein	8	58	17.56%	15.05%	106.1	821.81	917	94.9	6.35
um11919	related to NADP-dependent malic enzyme	3	9	8.58%	8.58%	19.08	106.84	606	66.8	7.14
um02347	conserved hypothetical protein	7	26	14.60%	21.20%	46.87	232.56	500	57	5.95
um10127	probable 60s ribosomal protein L21-A	3	32	16.25%	21.25%	57.54	673.51	160	18.4	10.43
um02353	probable 40S ribosomal protein S9	6	17	0.00%	26.29%		380.27	194	22.2	10.68
um10129	probable translation initiation factor eIF2 gamma chain	4	23	13.86%	10.87%	53.2	170.01	469	51	8.4
um02376	probable anthranilate synthase component II	2	7	3.14%	3.14%	12.73	125.91	828	86.9	6.79
um02377	probable cytochrome c peroxidase precursor	5	21	22.36%	22.36%	30.53	217.84	398	43.1	8.29
um10146	probable CPC2 protein, guanine nucleotide-binding protein beta subunit-like	10	51	35.78%	39.94%	74.92	781.22	313	34.5	6.61
um10147	probable 60S ribosomal protein L12	3	72	18.18%	23.64%	85.94	1345.38	165	17.5	9.16
um10153	probable 26S proteasome regulatory subunit Rpn10	3	15	14.44%	14.44%	25.64	160.97	374	39.2	4.41
um02442	related to translation elongation factor eEF1, gamma chain	7	47	15.14%	16.35%	59.71	607.77	416	46.2	6.16
um10156	probable proteine disulfate isomerase	4	5	0.00%	12.97%		101.46	501	54.7	5.05
um10157	probable adenylosuccinate lyase	3	5	6.43%	5.19%	6.23	60.14	482	53.7	6.48
um02461	probable LPD1 - dihydrolipoamide dehydrogenase precursor	9	50	25.00%	24.21%	91.83	1090.23	508	53.6	7.55
um10163	probable 60S large subunit ribosomal protein L20	3	53	13.37%	18.02%	99.19	960.9	172	20.3	10.61
um02491	glyceraldehyde 3-phosphate dehydrogenase	8	101	34.12%	39.76%	184.37	1713.83	337	35.8	7.49
um02508	indole-3-acetaldehyde dehydrogenase	29	345	57.34%	65.39%	608.31	6321.4	497	53.7	6.55
um11411	probable 40S RIBOSOMAL PROTEIN S24	2	16	0.00%	14.93%		479.13	134	15.3	10.83
um11412	probable RPL43B - 60S large subunit ribosomal protein	4	33	32.61%	42.39%	66.91	611.77	92	10.2	10.52
um02559	probable YRB1 - ran-specific GTPase-activating protein	2	2	0.00%	17.24%		48.86	203	22.4	5.15
um02561	probable NOP58 - required for pre-18S rRNA processing	8	24	12.37%	19.07%	36.28	370.32	582	63.1	8.82
um02562	probable RPT2 - 26S proteasome regulatory subunit	2	4	0.00%	5.48%		138.71	438	48.9	6.09
um10276	inosine 5`-monophosphate dehydrogenase	6	24	8.32%	15.73%	37.17	472.06	553	58.8	7.61
um02571	probable CCT4 - component of chaperonin-containing T-complex	5	17	14.81%	8.36%	30.03	238	574	61.1	7.17
um02577	probable 6-phosphogluconate dehydrogenase	10	75	30.08%	26.22%	129.54	1320.83	492	53.9	6.4
um02581	probable PMA1 - H -transporting P-type ATPase	5	21	6.85%	7.98%	40.47	401.02	978	106.4	5.45
um02592	related to 2-hydroxy-3-oxopropionate reductase	2	4	7.36%	7.36%	5.82	66.48	367	39.3	8
um10286	probable NTF2 - nuclear transport factor	2	7	41.67%	41.67%	16.29	95.07	120	13.3	4.75
um10287	probable calnexin (C-terminal fragment)	5	20	12.24%	14.15%	34.79	248.25	523	57.4	4.88
um15047	probable VPS1 - member of the dynamin family of GTPases	3	14	5.90%	7.72%	24.57	234.2	661	73.3	8.63
um11716	probable 40s ribosomal protein s21	3	29	37.93%	48.28%	49.44	457.97	87	9.6	6.04
um02708	probable CYTOCHROME C	2	12	0.00%	22.22%		425.42	108	12	8.98
um02710	probable HHF1 - histone H4	2	6	0.00%	21.36%		142.16	103	11.4	11.36
um11719	probable ribosomal protein S4.e, cytosolic	7	61	26.14%	30.30%	90.91	1107.41	264	29.6	10.43
um02715	probable POT1 - acetyl-CoA C-acyltransferase, peroxisomal	3	8	14.14%	10.92%	17.06	46.81	403	41.7	7.37
um11722	probable YDJ1 - mitochondrial and ER import protein	3	9	10.27%	10.27%	14.37	158.95	409	44.7	5.94
um02763	conserved hypothetical protein	2	12	3.06%	3.06%	21.14	211.47	751	81	7.87
um10596	probable aldehyde dehydrogenase	5	21	10.74%	12.50%	34.11	355.2	512	54.6	5.35
um10598	probable nucleoside-diphosphate kinase	3	45	28.95%	28.95%	83.59	867.29	152	16.8	7.99
um02778	related to GCY1 - galactose-induced protein of aldo/keto reductase family / conserved hypothetical protein	4	14	7.43%	5.43%	29.92	214.71	700	76.4	9.45
um11932	probable methylcrotonyl-CoA carboxylase beta chain, mitochondrial precursor	6	25	15.29%	16.49%	43.65	335.02	582	62.4	8.32
um11498	probable RPL4A - ribosomal protein L4-A	18	201	39.50%	54.70%	236.21	3245.4	362	39.4	11.3
um02899	probable aconitase	9	53	11.81%	20.10%	100.48	653.7	796	86	6.9
um02924	probable ribosomal protein L13B	10	110	33.01%	36.84%	156.14	1919.09	209	23.9	10.89
um10331	related to peroxisomal membrane protein	2	5	0.00%	19.30%		89.06	171	18.3	6.18
um10334	probable 40S ribosomal protein S3	11	153	47.83%	54.55%	241.46	2139.77	253	27.6	9.13
um02967	probable YNK1 - nucleoside diphosphate kinase	3	26	16.59%	16.59%	43.36	389.63	223	23.9	9.41
um10339	related to fatty acid synthase, beta and alpha chains	12	37	3.67%	3.88%	77.07	579.2	3892	423.7	6.32
um03013	related to CLU1 - translation initiation factor eIF3	5	19	4.56%	5.20%	30.84	275.37	1404	153.1	6.25
um10360	probable 40S Ribosomal protein S14	5	33	24.83%	38.26%	57.43	242.32	149	15.6	10.26
um03069	probable acetyl-CoA synthetase	6	23	6.17%	12.50%	16.86	288.7	664	73.2	6.58
um03083	conserved hypothetical protein	3	7	0.00%	19.23%		173.59	260	29.6	5.67
um10375	related to HRB1 - Poly(A ) RNA-binding protein, involved in the export of mRNAs from the nucleus to the cytoplasm	2	5	5.84%	5.84%	9.17	67.26	514	54.4	7.17
um03085	probable manganese superoxide dismutase precursor (sod-2)	4	29	14.56%	19.42%	54.77	432.47	206	23.2	7.36
um11944	probable GCY1 - galactose-induced protein of aldo/keto reductase family	10	102	41.54%	44.92%	189.16	1825.88	325	36.1	6.14
um11952	probable heat shock protein 80 (C-terminal fragment)	9	58	35.69%	42.48%	99.42	949.02	339	37.9	5.2
um03162	probable glycine--tRNA ligase GRS1	4	13	6.90%	8.81%	18.41	204.28	681	75.9	6.37
um10387	probable 1,4-Benzoquinone reductase	5	26	42.23%	25.73%	51.59	386.24	206	21.8	7.27
um03169	probable CAR2 - ornithine aminotransferase	2	3	0.00%	5.84%		57.65	462	49.7	6.95
um03182	probable delta(24)-sterol c-methyltransferase (erg6)	4	10	16.14%	19.31%	13.99	147.63	347	38.8	6.68
um10397	probable ATP2 - F1F0-ATPase complex, F1 beta subunit	23	384	65.93%	68.15%	666.48	5563.83	540	57.2	5.72
um03199	probable GFA1 - glucosamine--fructose-6-phosphate transaminase	3	5	0.00%	5.29%		104.08	699	77.2	6.7
um03209	probable SEC24 - COPII coated vesicle component	2	9	2.71%	2.71%	17.23	71.05	995	106.9	7.34
um03239	probable acetolactate synthase	3	19	6.11%	6.11%	38.2	434.08	736	79.9	8.41
um15004	probable malate synthase, glyoxisomal	2	4	6.83%	6.83%	6.92	38.8	527	58.7	8.65
um03299	probable TPI1 - triose-phosphate isomerase	7	32	33.87%	38.31%	45.83	519.36	248	26.7	6.3
um10832	probable PFY1 - profilin	2	5	28.57%	0.00%	19.73		126	13	6.62
um03308	probable Cytosol aminopeptidase	11	56	22.61%	28.49%	94.07	853.26	544	57	6
um10840	probable MIS1 - C1-tetrahydrofolate synthase, mitochondrial	8	26	10.89%	11.31%	48.87	306.38	955	101.5	6.95
um10841	probable RPL28 - 60S large subunit ribosomal protein L27a.e	6	90	29.93%	27.21%	197.89	1526.46	147	16.1	10.92
um10842	probable RPL10 - 60S large subunit ribosomal protein L10	4	43	10.45%	17.73%	52.66	882.34	220	25.4	10.21
um03356	probable ENO1 - enolase I (2-phosphoglycerate dehydratase)	13	105	38.43%	46.97%	210.78	2060.85	445	47.5	5.55
um03361	probable SEC26 - coatomer complex beta chain of secretory pathway vesicles	4	17	8.76%	8.76%	38.04	238.92	982	108.6	5.59
um03365	putative protein	2	8	0.00%	6.18%		221.94	469	51.6	5.08
um03398	related to transesterase	2	4	10.97%	0.00%	14.28		401	43.7	5.99
um11067	probable catalase 2	17	107	31.11%	35.91%	202.06	1438.05	749	82.7	6.13
um03402	Indole-3-acetaldehyde dehydrogenase	2	13	6.64%	6.64%	25.51	121.49	482	53	6.29
um10444	putative nitrilase	2	2	15.13%	0.00%	8.56		337	36.5	5.91
um10447	related to Histone H1	2	6	0.00%	14.29%		109.09	182	18.5	10.87
um03493	related to MGE1 - heat shock protein - chaperone	3	17	21.57%	21.57%	36.06	284.24	255	27.4	9.07
um03494	mRNA polyadenylate-binding protein PAB1	11	55	19.82%	20.58%	75.31	843.54	651	70.4	6.43
um03511	probable RPS8A - ribosomal protein S8.e	9	107	39.05%	49.05%	188.73	1884.68	210	23.4	10.78
um11095.2	probable VAS1 - valyl-tRNA synthetase	3	10	3.75%	3.75%	16.41	177.17	1093	122	6.52
um11098	probable GLN1 - glutamate--ammonia ligase	2	25	9.01%	9.01%	44.03	254.61	355	39.3	6.3
um03533	probable RPL23A - 60S large subunit ribosomal protein L23.e	5	56	27.94%	43.38%	77.24	902.22	136	14.4	10.48
um15005	probable URA2 - multifunctional pyrimidine biosynthesis protein	14	50	9.14%	9.58%	81.13	812.68	2266	245.9	6.19
um03571	acetoacetyl-CoA thiolase	8	44	29.90%	34.80%	82.88	507.44	408	42.5	8.18
um10573	probable 60s ribosomal protein L7 subunit	9	123	40.48%	44.05%	206.5	1576.69	252	28.5	10.39
um03654	related to poly(rC)-binding protein 3	4	19	18.78%	11.99%	42.75	210.47	442	45.3	6.2
um03664	conserved hypothetical protein	2	8	3.89%	3.89%	10.06	145.51	642	71.5	5.83
um03665	probable aldehyde dehydrogenase family 7 member A1	12	66	26.18%	34.18%	98.81	1198.96	550	57.3	6.87
um03678	conserved hypothetical protein	2	9	4.66%	4.66%	19.51	68.86	558	61.8	5.68
um03726	probable CPR1 - cyclophilin (peptidylprolyl isomerase)	2	8	0.00%	17.90%		267.3	162	17.4	8.59
um03728	conserved hypothetical protein	3	13	6.92%	8.48%	29.82	189.39	578	64.1	7.06
um03734	probable adenosylhomocysteinase	9	53	18.79%	25.75%	79.54	912.45	431	47	5.6
um03737	related to long-chain-fatty-acid-CoA ligase	2	3	0.00%	3.44%		65.87	669	74	7.68
um03791	heat shock 70 kd protein 2	32	487	70.08%	73.18%	807.88	7937.03	645	70.3	5.15
um03798	probable tryptophan--tRNA ligase	2	6	0.00%	8.64%		116.47	440	49.5	7.23
um11734	probable NOP1 - fibrillarin	3	12	13.61%	10.65%	28.25	102.71	338	34.4	10.52
um03824	probable Pyridoxine biosynthesis protein PDX1	8	52	26.46%	29.85%	77.58	910.88	325	34.3	6.89
um10507	probable ubiquinol-cytochrome-c reductase Rieske iron-sulfur protein	3	20	16.84%	16.84%	40.62	339.27	285	30.3	8.65
um03833	probable GTP-binding protein ypt1	2	2	0.00%	12.02%		65.14	208	22.9	6.2
um11103	probable RPL3 - 60s ribosomal protein l3	12	123	30.18%	36.57%	185.9	1751.3	391	44.1	10.21
um03850	probable glutamate synthase (NADPH)	17	86	10.98%	10.19%	153.95	1180.91	2168	237.2	6.42
um03854	probable PDA1 - pyruvate dehydrogenase (lipoamide) alpha chain precursor	5	31	15.57%	14.84%	49.47	425.45	411	45.5	7.83
um12243	related to swi/snf-related matrix-associated actin-dependent regulator of chromatin, subfamily c, member 1	3	5	4.35%	3.98%	8.22	61.58	1081	115.2	5.25
um03881	related to Heat shock protein Hsp20	4	12	12.09%	23.26%	15.08	165.93	215	23.4	5.94
um11511	related to YRA1 - RNA annealing protein	3	16	21.28%	14.47%	36.13	273.51	235	24.1	10.45
um03921	probable CHC1 - clathrin heavy chain	14	79	9.69%	11.36%	148.31	1352.52	1682	189.9	5.73
um11517	conserved hypothetical protein	2	8	0.00%	19.55%		319.38	179	19.5	4.98
um03942	conserved hypothetical protein	2	6	2.46%	2.46%	11.07	89.25	1380	155.3	6.23
um11520	probable Vacuolar ATP synthase subunit E	2	5	0.00%	8.81%		153	227	25.6	8.63
um03953	conserved hypothetical protein	2	4	0.00%	9.96%		74.17	281	30.1	10.7
um03959	probable t-complex-type molecular chaperone, epsilon subunit	3	9	13.31%	7.76%	17.82	219.65	541	59.4	5.67
um03972	conserved hypothetical protein	2	4	0.00%	5.67%		80.59	582	65.3	9.51
um11741	related to GCY1 - galactose-induced protein of aldo/keto reductase family	3	7	10.15%	16.62%	15.13	72.31	325	36.1	5.91
um15008	probable PGI1 - Glucose-6-phosphate isomerase	4	18	9.17%	11.30%	31.54	371.92	469	52	6.09
um11054	probable FPR1 - peptidyl-prolyl cis-trans isomerase, FK506-binding protein	2	32	24.78%	24.78%	58.11	497.13	113	12	7.25
um04050	probable GUA1 - GMP synthase (glutamine-hydrolyzing)	4	19	9.02%	10.87%	35.78	300.52	543	60.3	6.34
um11526	probable RPL11B - ribosomal protein L11	4	32	21.14%	25.71%	50.74	656.75	175	19.8	10.27
um04080	probable DED1 - ATP-dependent RNA helicase	5	19	6.99%	12.05%	36.48	298.02	672	71.3	9.19
um04115	probable LYS20 - homocitrate synthase	8	75	23.49%	26.17%	125.98	1693.31	447	48.8	6.06
um04133	related to NAD(P)H-dependent oxidoreductase	2	4	13.31%	13.31%	7.23	50.19	293	30.8	7.65
um04138	probable TAL1 - transaldolase	10	47	29.81%	39.75%	60.08	765.24	322	35.5	6.2
um04152	probable YEF3 - translation elongation factor eEF3	30	190	28.33%	37.90%	300.47	2871.12	1066	116.9	6.54
um04156	probable LEU4 - 2-isopropylmalalate synthase	3	24	8.89%	8.89%	47.41	334.83	641	69.7	6.15
um04173	probable COP1 - coatomer complex alpha chain of secretory pathway vesicles	6	17	6.30%	6.06%	31.46	186.72	1238	136.5	6.42
um04175	probable GCV2 - glycine decarboxylase P subunit	2	9	3.71%	3.71%	13.49	153.77	1079	117.4	7.43
um04213	putative protein	2	2	5.95%	0.00%	7.88		588	64.9	9.73
um04226	probable RVB2 - RUVB-like protein	2	3	0.00%	5.04%		89.88	476	52.4	5.96
um10419	chitinase	2	5	0.00%	4.18%		46.41	502	54.9	8.07
um04270	probable DPS1 - aspartyl-tRNA synthetase, cytosolic	4	17	10.14%	10.14%	31.94	175.5	562	63	6.39
um10434	probable EFT2 - translation elongation factor eEF2	26	161	32.58%	38.05%	264.87	2607.37	841	93.4	6.57
um04299	related to PRT1 - translation initiation factor eIF3 subunit	9	27	14.77%	16.11%	46.36	369.98	745	86	5.39
um04503	related to Alpha-N-acetylgalactosaminidase precursor	5	31	12.41%	13.99%	57.62	531.87	572	60.5	6.99
um04584	probable tryptophan synthase	2	9	4.60%	4.60%	15.54	154.85	717	77.1	6.28
um04588	probable ubiquitin/ribosomal protein S27a fusion protein	4	52	27.04%	26.42%	119.35	905.65	159	18.3	9.94
um11533	probable RPL33B - ribosomal protein L35a.e.c15	2	8	0.00%	20.19%		108.45	104	11.9	11.06
um04629	acetyl-CoA carboxylase	24	94	14.10%	15.29%	164.85	1573.52	2185	239.9	6.25
um11534	probable CYT1 - cytochrome c1, heme protein	5	20	29.69%	24.69%	44.33	194.39	320	34.8	6.86
um04632	probable ribosomal protein P2	3	40	48.65%	48.65%	76.83	455.35	111	11.3	4.41
um11535.2	probable 40S ribosomal protein S15	2	11	27.33%	27.33%	22.8	90.58	150	17.2	10.37
um11536	probable RPL5 - 60S large subunit ribosomal protein L5.e	9	43	22.15%	31.21%	71.69	1001.55	298	33.8	8.82
um11537	probable RPL15A 60S large subunit ribosomal protein L15.e	3	36	12.75%	16.18%	56.49	539.9	204	24.1	11.11
um04641.2	related to PRC1 - carboxypeptidase y, serine-type protease	2	2	0.00%	5.28%		68.46	606	66.3	5.4
um11551	probable RPS19B - ribosomal protein S19.e, cytosolic	3	10	18.24%	23.27%	9.93	111.01	159	17.8	5.33
um11750	probable RNR1 - ribonucleoside-diphosphate reductase large subunit	5	13	10.38%	4.40%	32.5	121.73	886	98.5	6.9
um11142	probable THR4 - threonine synthase (o-p-homoserine p-lyase)	4	17	9.86%	9.86%	25.76	386.61	568	61.9	5.78
um04371	conserved hypothetical protein	2	2	6.26%	0.00%	7.48		639	68.6	8.98
um04382	probable methylcrotonoyl-CoA carboxylase biotin carboxylase chain	8	43	15.21%	16.67%	74.64	701.35	756	81.6	6.93
um04401	probable CCT8 - component of chaperonin-containing T-complex	3	8	0.00%	6.49%		285.65	555	59.9	5.97
um04417	probable CRN1 - a coronin, that promotes actin polymerization and crosslinking to microtubules	4	12	14.67%	9.84%	25.31	140.78	559	60	8.43
um10524	related to TIF4631 - mRNA cap-binding protein (eIF4F), 150K subunit	5	17	2.61%	4.83%	26.43	261.6	1572	166.2	8.68
um10526	probable SSB2 - heat shock protein of HSP70 family, cytosolic	27	324	58.32%	60.58%	589.55	5533.53	619	67.7	5.57
um04442	probable DED81 - asparaginyl-tRNA-synthetase	3	9	6.17%	6.17%	15.09	95.63	583	64.4	5.99
um10533	probable KGD1 - alpha-ketoglutarate dehydrogenase	9	37	5.10%	14.63%	55.49	493.08	1039	116.6	6.84
um11161	probable MDH1 - malate dehydrogenase precursor, mitochondrial	12	68	42.60%	54.98%	117.46	1139.12	331	34.1	7.55
um04922	related to 2,5-diketo-D-gluconic acid reductase	2	4	0.00%	7.14%		94.31	322	35.1	6.54
um11162	probable NADH dehydrogenase (ubiquinone) 49K chain	4	22	11.91%	8.30%	37.24	248.11	470	52.8	7.15
um04930	probable ZWF1 - glucose-6-phosphate dehydrogenase	3	4	0.00%	9.96%		90.83	502	56.8	6.21
um11769	probable SUB2 - mRNA export protein, member of the DEAD-box RNA helicase superfamily	2	2	0.00%	6.21%		57.1	435	48.7	5.99
um04943	probable 40S ribosomal protein S26	5	74	31.15%	31.15%	99.13	1282.46	122	13.8	11.12
um04967	probable Transketolase	10	86	15.14%	20.82%	134.41	1378.7	687	73.9	6.67
um04971	probable OSM1 - fumarate reductase	3	9	5.45%	3.37%	16.12	134.96	624	67.3	6.71
um11561	related to 60S ribosomal protein L28	4	15	0.00%	20.26%		306.58	153	16.5	11.81
um05019	probable SAM2 - S-adenosylmethionine synthetase 2	2	8	0.00%	6.17%		337.46	389	42.2	6.32
um10708	related to ILV6 - acetolactate synthase, regulatory subunit	2	6	10.56%	10.56%	9.46	67.38	341	36.5	7.71
um05023	probable monosaccharide transporter	3	17	7.12%	6.55%	29.26	274.41	534	57.6	7.94
um05030	probable PHB2 - prohibitin	3	12	13.94%	13.94%	22.01	231.66	330	35.5	9.63
um05031	probable ribosomal protein L10a.e, cytosolic	7	72	26.85%	23.15%	124.85	1171.48	216	24.5	9.98
um05040	probable 40S ribosomal protein S7	8	41	47.18%	48.21%	67.65	619.5	195	22	9.67
um10711	probable ribosomal protein S3aE	12	55	26.92%	39.23%	65.38	788.25	260	29.4	9.89
um10723	conserved hypothetical protein	8	77	46.45%	47.10%	171.72	1393.78	310	33.1	9.45
um05662	probable mitochondrial porin	9	75	29.29%	37.04%	95.56	1460.07	297	31.9	9.16
um05665	related to curved dna-binding protein	3	9	8.83%	11.43%	19.48	95.42	385	41.3	8.94
um05693	probable rho GDP dissociation inhibitor	2	11	17.33%	17.33%	23.23	148.67	202	21.9	5.67
um05695	probable SUP35 - eukaryotic peptide chain release factor GTP-binding subunit	7	23	13.77%	11.13%	54.25	251.91	755	80.3	8.7
um10938	probable NADP-dependent mannitol dehydrogenase	6	42	30.65%	39.08%	74.09	738.78	261	27.8	6.77
um05734	probable GTPase Rho1	2	6	21.13%	21.13%	10.89	78	194	21.6	6.77
um05747	related to SEC31 - component of the COPII coat of ER-golgi vesicles	2	4	0.00%	1.69%		86.54	1416	149	5.69
um05754	probable electron transfer flavoprotein alpha chain precursor	4	31	26.86%	26.86%	75.45	628.14	350	36.6	5.59
um10681	probable ILV5 - ketol-acid reductoisomerase (mitochondrial)	9	49	11.55%	23.83%	75.32	735.3	407	44.7	8.1
um10682	probable CYB2 - L-lactate dehydrogenase (cytochrome b2)	2	2	0.00%	4.80%		50.67	500	54.8	6.49
um04787	related to GLY1 - L-threonine aldolase, low-specific	5	15	9.55%	9.10%	29.84	129.69	670	72.1	7.44
um10689	probable LYS4 - homoaconitase precursor	2	6	4.09%	0.00%	19.41		734	77.5	6.73
um10695	probable NADH dehydrogenase (ubiquinone) 78K chain precursor	8	53	17.18%	15.98%	96.55	829.97	751	81.1	7.05
um10696	related to AHA1 - stress-regulated cochaperone	2	17	15.58%	15.58%	33.02	194.03	321	34.5	5.43
um10700	probable RPL30 - 60S large subunit ribosomal protein L30.e	4	32	38.53%	39.45%	44.3	409.7	109	11.5	10.11
um04833	probable isovaleryl-CoA dehydrogenase	2	9	6.84%	6.84%	20.37	53.04	424	45.9	8.21
um10702	probable RPL9A - ribosomal protein L9.e	6	63	37.31%	41.97%	109.34	1032.81	193	21.2	9.76
um04848	probable THS1 - threonyl tRNA synthetase, cytosolic	6	22	7.64%	10.28%	39.99	329.57	759	86.7	7.37
um04855	probable 60S ribosomal protein L26	3	4	0.00%	23.26%		86.23	129	14.5	10.58
um04871	probable PGK1 - phosphoglycerate kinase	6	17	11.54%	20.91%	14.24	236.85	416	44.7	6.01
um04872	probable ARG1 - argininosuccinate synthetase	3	12	7.51%	7.51%	15.67	158	426	47.2	5.5
um04873	probable LYS12 - Homo-isocitrate dehydrogenase	2	2	0.00%	4.77%		41.77	377	40.7	6.8
um12005	probable PRE2 - 20S core proteasome subunit (beta5) (C-terminal fragment)	2	5	10.64%	0.00%	18.06		282	30.5	6.3
um11577	probable eukaryotic translation initiation factor eIF-3	10	40	7.81%	14.84%	57.31	584.54	1024	115.5	9.17
um11578	probable PRE6 - 20S proteasome subunit (alpha4)	2	4	8.95%	0.00%	13.36		257	28.3	7.44
um05465	probable cytochrome-c oxidase chain V precursor	4	30	20.43%	24.19%	55.42	421.66	186	20.4	9.6
um05472	related to nascent polypeptide-associated complex alpha chain	3	28	32.11%	32.11%	69.76	575.48	190	20.6	4.78
um05482	probable TIF2 - translation initiation factor eIF4A	8	59	21.90%	29.68%	106.07	839.49	411	46.2	5.2
um05503	related to vacuolar ATP synthase subunit H	3	8	7.80%	9.49%	19.67	38.59	590	64.6	5.55
um05521	conserved hypothetical protein	2	2	7.57%	0.00%	6.83		608	67.6	6.74
um05581	probable O-acetylhomoserine (thiol)-lyase	2	9	7.10%	7.10%	13.55	161.18	451	47.8	6.76
um05584	probable UTP-glucose-1-phosphate uridylyltransferase	12	68	29.27%	31.83%	114.16	1171.11	509	56.3	7.34
um10548	probable H -transporting two-sector ATPase chain b precursor, mitochondrial	6	33	21.25%	27.92%	59.44	424.24	240	26	9.01
um05339	probable 2,3-bisphosphoglycerate-dependent phosphoglycerate mutase	3	11	11.17%	14.56%	8.93	146.31	206	22.9	6.42
um05357	related to SSZ1 - regulator protein involved in pleiotropic drug resistance	4	19	16.40%	12.39%	46.98	277.04	573	59.6	4.98
um05362	probable hydroxymethylglutaryl-CoA synthase	3	7	8.44%	4.55%	10.49	149.14	462	50.7	6.28
um10213	probable H -transporting ATP synthase alpha chain, mitochondrial	23	319	28.18%	42.36%	419.57	6439.79	543	58.4	8.97
um05818	probable chimeric spermidine synthase/saccharopine reductase	13	73	27.31%	28.87%	130.64	1162.19	769	83.9	5.9
um05828	probable tubulin beta chain	7	47	17.19%	15.85%	68.89	623.85	448	50.1	4.91
um05831	probable heat-shock protein hsp60	23	210	52.41%	61.51%	357.49	3833.82	582	60.9	5.53
um11021	probable mitochondrial precursor protein import receptor tom70	2	3	0.00%	4.57%		74.39	656	71.9	6.38
um11042	related to PBP2 - PAB1 binding protein	2	8	7.38%	7.38%	15.38	133.82	420	43.4	7.14
um11800	probable heat shock protein Hsp88	15	117	25.92%	28.59%	206.37	2100.74	787	86.5	5.35
um05984	probable glutamate dehydrogenase, NAD( )-specific	27	255	25.26%	31.03%	439.25	4501.51	1057	117.9	6.28
um11589	probable RPL17A - ribosomal protein L17.e	6	39	29.95%	38.50%	49.96	777.1	187	21	10.54
um11590	probable MAS1 - mitochondrial processing peptidase beta chain precursor	5	20	10.90%	14.26%	34.88	432.16	477	52.6	6.43
um05998	probable RPL25 - ribosomal protein L23a.e	6	67	25.17%	34.69%	88.06	1377.73	147	16.4	10.8
um06010	alpha-isopropylmalate isomerase	9	45	17.72%	18.89%	69.3	542.68	773	83.2	6.28
um11598	related to oxidoreductase, aldo/keto reductase family	6	24	9.97%	28.90%	32.86	552.27	301	33.1	6.18
um06055	probable RPP0 - acidic ribosomal protein L10.e	12	152	45.69%	47.60%	251.43	2412.42	313	33.9	5.1
um11600	related to GAL10 - UDP-glucose 4-epimerase	3	5	16.27%	0.00%	18.24		375	41.2	6.15
um06067	probable CCT3 - chaperonin of the TCP1 ring complex	4	7	7.61%	6.37%	7.1	83.22	565	61.5	5.9
um06070	probable IPP1 - inorganic pyrophosphatase	5	18	17.38%	24.09%	29.28	267.22	328	36.5	6.46
um06090	conserved hypothetical protein	4	14	12.07%	12.07%	23.58	212.25	547	58.3	7.02
um06105	probable PDB1 - pyruvate dehydrogenase (lipoamide) beta chain precursor	5	17	10.49%	15.85%	19.4	228	410	43.8	6.29
um06111	probable IDP2 - isocitrate dehydrogenase, cytosolic	5	13	13.75%	13.52%	24.44	125.12	429	48.2	6.92
um06117.2	related to YLF2 - putative glycogen phosphorylase, GTP-binding protein	4	10	13.20%	9.14%	16.48	176.67	394	43.6	6.81
um06188	probable UBA1 - ubiquitin-protein ligase, E1-like (ubiquitin-activating) enzyme	2	7	4.20%	4.20%	14.92	91.17	1023	113.3	5.36
um06193	related to NSR1 - nuclear localization sequence binding protein	3	18	5.68%	8.63%	30.91	277.19	475	48.7	5.07
um06201	probable RVB1 - RUVB-like protein	4	9	13.32%	10.86%	19.57	137.98	488	52.8	5.91
um11232	probable Actin	8	47	23.73%	29.07%	82.38	575.24	375	41.7	5.48
um11233	probable RPL2A - ribosomal protein L8.e	9	75	29.92%	38.98%	140.84	1006.04	254	27.3	11.03
um06226	conserved hypothetical protein	7	28	7.97%	9.78%	45.99	389.65	828	86.7	9.45
um06233	probable SIK1 - involved in pre-rRNA processing	3	16	9.18%	9.18%	29.17	196.14	523	57.5	8.72
um06235	probable CCT2 - chaperonin of the TCP1 ring complex, cytosolic	4	16	8.78%	11.45%	18.89	251.87	524	56.2	6.64
um06259	probable U-snRNP-associated cyclophilin	3	7	5.03%	8.54%	10.02	131.09	398	43.6	6.74
um06376	probable GTP-binding protein SAR1	3	10	13.76%	12.70%	17.08	128.63	189	21.4	5.82
um06430	probable heat shock protein HSP104 (endopeptidase Clp ATP-binding chain HSP104)	3	9	2.61%	4.14%	13.53	141.7	918	100.9	5.74
um06443	probable TIF6 - translation initiation factor 6 (eIF6)	3	6	15.85%	20.33%	12.15	83.41	246	26.2	4.7
