# Supplementary material for: Cytoplasmic retention and degradation of a mitotic inducer enable plant infection by a pathogenic fungus
Source: eLife. 2019 Oct 17;8:e48943. doi: 10.7554/eLife.48943 (PMC6887120; doi:10.7554/eLife.48943)
Supplement: Figure 2—source data 2. [file elife-48943-fig2-data2.xlsx]

## Sheet: PcrgPcl12
STRAIN	EXP#	1 NUCLEUS	2 AND MORE NUCLEI
control	1	100	0
crk1D	1	7	93
crk1KD	1	0	100
fuz7D	1	98	2
kpp2D	1	100	0
crk1AEF	1	96	4
crk1AAA	1	97	3
control	2	100	0
crk1D	2	3	97
crk1KD	2	2	98
fuz7D	2	99	1
kpp2D	2	100	0
crk1AEF	2	100	0
crk1AAA	2	99	1
control	3	98	2
crk1D	3	1	99
crk1KD	3	2	98
fuz7D	3	100	0
kpp2D	3	99	1
crk1AEF	3	100	0
crk1AAA	3	100	0

## Sheet: PcrgFuz7DD
STRAIN	EXP#	1 NUCLEUS	2 AND MORE NUCLEI
control	1	100	0
crk1D	1	0	100
crk1AEF	1	97	3
crk1AAA	1	100	0
control	2	99	1
crk1D	2	1	99
crk1AEF	2	98	2
crk1AAA	2	99	1
control	3	100	0
crk1D	3	2	98
crk1AEF	3	100	0
crk1AAA	3	99	1
