# Supplementary material for: Cytoplasmic retention and degradation of a mitotic inducer enable plant infection by a pathogenic fungus
Source: eLife. 2019 Oct 17;8:e48943. doi: 10.7554/eLife.48943 (PMC6887120; doi:10.7554/eLife.48943)
Supplement: Figure 3—source data 1. [file elife-48943-fig3-data1.xlsx]

## Sheet: Hoja1
STRAIN	EXP#	NUCLEAR SIGNAL	NO NUCLEAR SIGNAL
control	1	9	41
crk1D	1	47	3
control	2	5	45
crk1D	2	29	21
control	3	2	48
crk1D	3	37	13
