# Supplementary material for: Cytoplasmic retention and degradation of a mitotic inducer enable plant infection by a pathogenic fungus
Source: eLife. 2019 Oct 17;8:e48943. doi: 10.7554/eLife.48943 (PMC6887120; doi:10.7554/eLife.48943)
Supplement: Figure 4—source data 1. [file elife-48943-fig4-data1.xlsx]

## Sheet: PcrgFuz7DD
STRAIN	EXP#	1 NUCLEUS	2 AND MORE NUCLEI
kap123-3HA	1	100	0
kap123T867A-3HA	1	10	90
kap123-3HA	2	100	0
kap123T867A-3HA	2	5	95
kap123-3HA	3	98	2
kap123T867A-3HA	3	7	93

## Sheet: PcrgPcl12
STRAIN	EXP#	1 NUCLEUS	2 AND MORE NUCLEI
kap123-3HA	1	100	0
kap123T867A-3HA	1	4	96
kap123-3HA	2	99	1
kap123T867A-3HA	2	7	93
kap123-3HA	3	99	1
kap123T867A-3HA	3	1	99
