# Supplementary material for: Cytoplasmic retention and degradation of a mitotic inducer enable plant infection by a pathogenic fungus
Source: eLife. 2019 Oct 17;8:e48943. doi: 10.7554/eLife.48943 (PMC6887120; doi:10.7554/eLife.48943)
Supplement: Figure 4—source data 2. [file elife-48943-fig4-data2.xlsx]

## Sheet: Hoja1
STRAIN	EXP#	NUCLEAR SIGNAL	NO NUCLEAR SIGNAL
control	1	9	41
kap123T867A	1	46	4
control	2	6	44
kap123T867A	2	37	13
control	3	3	47
kap123T867A	3	45	5
