# Supplementary material for: Cytoplasmic retention and degradation of a mitotic inducer enable plant infection by a pathogenic fungus
Source: eLife. 2019 Oct 17;8:e48943. doi: 10.7554/eLife.48943 (PMC6887120; doi:10.7554/eLife.48943)
Supplement: Figure 5—source data 1. [file elife-48943-fig5-data1.xlsx]

## Sheet: Hoja1
STRAIN	PHEROMONE	EXP#	1 NUCLEUS	2 AND MORE NUCLEI
kap1233HA	0	1	ND*	ND*
kap123T867A3HA	0	1	ND*	ND*
kap1233HA	0.25	1	94	6
kap123T867A3HA	0.25	1	7	93
kap1233HA	2.5	1	99	1
kap123T867A3HA	2.5	1	3	97
kap1233HA	25	1	100	0
kap123T867A3HA	25	1	2	98
kap1233HA	0	2	ND*	ND*
kap123T867A3HA	0	2	ND*	ND*
kap1233HA	0.25	2	100	0
kap123T867A3HA	0.25	2	3	97
kap1233HA	2.5	2	100	0
kap123T867A3HA	2.5	2	5	95
kap1233HA	25	2	100	0
kap123T867A3HA	25	2	7	93
kap1233HA	0	3	ND*	ND*
kap123T867A3HA	0	3	ND*	ND*
kap1233HA	0.25	3	96	4
kap123T867A3HA	0.25	3	5	95
kap1233HA	2.5	3	100	0
kap123T867A3HA	2.5	3	1	99
kap1233HA	25	3	100	0
kap123T867A3HA	25	3	3	97
* no filaments were present
