# Supplementary material for: Cytoplasmic retention and degradation of a mitotic inducer enable plant infection by a pathogenic fungus
Source: eLife. 2019 Oct 17;8:e48943. doi: 10.7554/eLife.48943 (PMC6887120; doi:10.7554/eLife.48943)
Supplement: Figure 5—source data 2. [file elife-48943-fig5-data2.xlsx]

## Sheet: Hoja1
STRAIN	EXP#	NUCLEAR SIGNAL	NO NUCLEAR SIGNAL
control	1	7	43
kap123T867A	1	39	11
control	2	10	40
kap123T867A	2	47	3
control	3	4	46
kap123T867A	3	49	1
