# Supplementary material for: Cytoplasmic retention and degradation of a mitotic inducer enable plant infection by a pathogenic fungus
Source: eLife. 2019 Oct 17;8:e48943. doi: 10.7554/eLife.48943 (PMC6887120; doi:10.7554/eLife.48943)
Supplement: Figure 6—source data 1. [file elife-48943-fig6-data1.xlsx]

## Sheet: Hoja1
STRAIN	EXP#	no symptoms	chlorosis	ligula swelling	smal tumors	large tumors	stem bending	dead plants
control	1	0	0	0	1	13	8	8
kap123T867A	1	0	0	4	2	12	12	0
water	1	29	1	0	0	0	0	0
control	2	0	0	0	1	17	12	0
kap123T867A	2	0	0	2	6	8	10	4
water	2	23	7	0	0	0	0	0
