# Supplementary material for: Cytoplasmic retention and degradation of a mitotic inducer enable plant infection by a pathogenic fungus
Source: eLife. 2019 Oct 17;8:e48943. doi: 10.7554/eLife.48943 (PMC6887120; doi:10.7554/eLife.48943)
Supplement: Figure 6—source data 2. [file elife-48943-fig6-data2.xlsx]

## Sheet: Hoja1
STRAIN	EXP#	2 NUCLEI	3 NUCLEI	4 NUCLEI	5 NUCLEI	6 NUCLEI	7 NUCLEI	8 NUCLEI
control	1	48	2	0	0	0	0	0
kap123T867A	1	33	16	1	0	0	0	0
control	2	46	4	0	0	0	0	0
kap123T867A	2	29	19	2	0	0	0	0
