# Supplementary material for: Cytoplasmic retention and degradation of a mitotic inducer enable plant infection by a pathogenic fungus
Source: eLife. 2019 Oct 17;8:e48943. doi: 10.7554/eLife.48943 (PMC6887120; doi:10.7554/eLife.48943)
Supplement: Figure 7—source data 1. [file elife-48943-fig7-data1.xlsx]

## Sheet: PcrgFuz7DD
STRAIN	EXP#	1 NUCLEUS	2 AND MORE NUCLEI
kap123-3HA	1	100	0
kap123T867A-3HA	1	10	90
kap123-3HA	2	100	0
kap123T867A-3HA	2	5	95
kap123-3HA	3	98	2
kap123T867A-3HA	3	7	93

## Sheet: PcrgPcl12
STRAIN	EXP#	1 NUCLEUS	2 AND MORE NUCLEI
control	1	100	0
cdc25D1-270	1	99	1
cdc25AAA	1	100	0
control	2	99	1
cdc25D1-270	2	99	1
cdc25AAA	2	98	2
control	3	100	0
cdc25D1-270	3	98	2
cdc25AAA	3	98	2
