# Supplementary material for: Cytoplasmic retention and degradation of a mitotic inducer enable plant infection by a pathogenic fungus
Source: eLife. 2019 Oct 17;8:e48943. doi: 10.7554/eLife.48943 (PMC6887120; doi:10.7554/eLife.48943)
Supplement: Figure 7—source data 2. [file elife-48943-fig7-data2.xlsx]

## Sheet: Hoja1
STRAIN	EXP#	NUCLEAR SIGNAL	NO NUCLEAR SIGNAL
control	1	3	47
cdc25D1-270	1	5	45
cdc25AAA	1	6	44
control	2	10	40
cdc25D1-270	2	3	47
cdc25AAA	2	4	46
control	3	6	44
cdc25D1-270	3	5	45
cdc25AAA	3	5	45
