# Supplementary material for: Cytoplasmic retention and degradation of a mitotic inducer enable plant infection by a pathogenic fungus
Source: eLife. 2019 Oct 17;8:e48943. doi: 10.7554/eLife.48943 (PMC6887120; doi:10.7554/eLife.48943)
Supplement: Figure 8—source data 1. [file elife-48943-fig8-data1.xlsx]

## Sheet: Hoja1
STRAIN	EXP#	no symptoms	chlorosis	ligula swelling	smal tumors	large tumors	stem bending	dead plants
control	1	0	0	0	3	9	8	10
cdc25AAA	1	7	22	0	1	0	0	0
SG200	1	0	0	1	4	16	8	1
SG200 cdc25AAA	1	0	0	0	6	8	16	0
water	1	24	6	0	0	0	0	0
control	1	0	0	0	1	15	12	2
cdc25AAA	2	14	8	3	5	0	0	0
SG200	2	0	0	3	7	5	14	1
SG200 cdc25AAA	2	0	0	2	8	10	9	1
water	2	16	14	0	0	0	0	0
